# Supplementary material for: Microbiota Succession of Whole and Filleted European Sea Bass (Dicentrarchus labrax) during Storage under Aerobic and MAP Conditions via 16S rRNA Gene High-Throughput Sequencing Approach
Source: Microorganisms. 2022 Sep 19;10(9):1870. doi: 10.3390/microorganisms10091870 (PMC9505548; doi:10.3390/microorganisms10091870)
Supplement: Supplementary file 1 [file microorganisms-10-01870-s001.zip]

Archive with 1 entries (1 files):
- microorganisms-1876958-supplementary.pdf
